# Supplementary material for: Ketamine can reduce harmful drinking by pharmacologically rewriting drinking memories
Source: Nat Commun. 2019 Nov 26;10:5187. doi: 10.1038/s41467-019-13162-w (PMC6879579; doi:10.1038/s41467-019-13162-w)
Supplement: Supplementary file 3 — Source Data [file 41467_2019_13162_MOESM3_ESM.xlsx]

## Sheet: Figure 1 source data
PPT_Num	Group	D1 anticipated enjoyment of beer	D1 urge to drink beer	D1 enjoyment of beer	D1 urge to drink more beer	Post-manipulation anticipated enjoyment of beer	Post-manipulation urge to drink beer	Post-manipulation enjoyment of beer	Post-manipulation urge to drink more beer
1	RET + PBO	2	4	1	3	3	1	2	3
2	RET + KET	1	1	2	1	1	-1	2	1
3	NO RET + KET	2	2	2	2	2	2	2	1
4	RET + KET	3	2	4	3	3	2	3	2
5	RET + PBO	-4	-4	3	2	3	-4	3	1
6	NO RET + KET	1	0	-1	-5	0	-1	-2	-3
7	RET + KET	3	2	1	-1	1	1	2	-1
8	RET + PBO	3	2	1	1	3	2	5	3
9	NO RET + KET	3	3	3	3	3	3	4	4
10	NO RET + KET	4	4	4	5	3	3	4	4
11	RET + KET	3	4	4	4	2	2	3	1
12	RET + PBO	3	3	3	3	2	2	1	0
13	RET + KET	4	5	3	3	2	2	1	1
14	NO RET + KET	0	2	2	3	3	4	1	2
15	RET + PBO	3	4	5	5	4	4	4	4
16	NO RET + KET	3	4	4	4	2	1	4	1
17	RET + KET	3	4	1	5	2	2	1	1
18	RET + PBO	2	2	2	1	2	2	2	1
19	RET + PBO	3	4	4	5	2	3	3	5
20	RET + KET	2	2	4	4	1	2	2	1
21	NO RET + KET	2	1	4	1	4	3	3	0
22	RET + KET	5	5	4	4	5	5	4	5
23	NO RET + KET	5	5	5	5	4	4	4	4
24	RET + PBO	-3	1	0	4	0	3	2	5
25	RET + KET	5	4	4	4	4	3	3	3
26	NO RET + KET	2	4	4	2	3	2	3	3
27	RET + PBO	1	1	2	3	1	1	2	1
28	RET + PBO	1	1	2	4	4	5	4	5
29	RET + KET	4	3	3	2	2	2	4	2
30	NO RET + KET	5	4	5	5	5	5	5	4
31	NO RET + KET	2	2	2	4	2	2	3	4
32	NO RET + KET	2	3	3	4	1	1	0	1
33	RET + PBO	4	3	3	2	4	4	4	3
34	RET + KET	4	3	3	3	3	3	5	4
35	RET + KET	3	1	4	1	-1	0	3	0
36	RET + PBO	2	2	2	2	0	-2	0	-2
37	RET + KET	4	2	3	3	3	2	5	2
38	NO RET + KET	2	3	4	3	3	4	3	2
39	RET + KET	3	3	3	5	4	4	4	3
40	RET + PBO	3	3	3	0	2	2	2	1
41	NO RET + KET	5	2	5	4	4	3	5	4
42	RET + PBO	3	3	3	3	3	3	4	4
43	RET + KET	2	2	3	2	2	2	3	2
44	RET + PBO	2	2	3	3	2	1	1	-2
45	NO RET + KET	3	3	3	5	5	3	4	3
46	RET + PBO	3	3	5	5	5	5	5	5
47	RET + KET	2	0	0	-1	-1	-2	-2	-4
48	RET + KET	2	2	2	0	-1	-1	-2	-3
49	NO RET + KET	3	2	3	2	3	2	3	0
50	RET + PBO	4	5	5	3	3	4	5	4
51	NO RET + KET	2	3	2	0	1	-1	3	2
52	RET + PBO	3	4	5	5	2	2	4	3
53	RET + PBO	1	3	3	2	4	3	4	4
54	NO RET + KET	5	5	5	4	3	4	3	3
55	RET + KET	4	3	1	-1	2	2	1	-2
56	NO RET + KET	1	4	3	5	2	1	3	1
57	RET + KET	4	3	3	3	4	3	4	3
58	RET + PBO	2	4	3	2	2	2	2	0
59	RET + KET	4	2	3	3	1	1	3	1
60	NO RET + KET	5	5	5	5	5	5	3	4
61	RET + KET	3	4	4	5	4	5	3	4
62	RET + PBO	4	4	2	-1	3	3	4	2
63	NO RET + KET	1	-2	2	2	2	2	3	3
64	RET + KET	1	1	2	0	0	-1	-2	-2
65	RET + KET	3	2	2	1	2	1	1	1
66	NO RET + KET	3	3	5	5	3	2	4	4
67	NO RET + KET	1	-1	3	1	0	-2	-5	-5
68	RET + PBO	2	1	2	2	1	2	3	2
69	RET + PBO	3	3	1	2	1	0	2	1
70	RET + PBO	2	1	1	1	2	1	3	2
71	NO RET + KET	4	3	3	1	3	0	3	2
72	RET + PBO	2	1	2	-2	2	0	3	2
73	RET + KET	4	5	4	5	3	2	3	2
74	NO RET + KET	3	2	3	4	1	1	3	3
75	RET + KET	3	4	4	3	2	3	3	3
76	RET + PBO	4	4	5	5	5	4	5	5
77	RET + PBO	3	2	2	2	3	2	2	1
78	RET + KET	4	3	5	5	3	2	2	0
79	RET + KET	2	2	4	4	4	4	5	3
80	NO RET + KET	1	1	1	0	1	1	1	0
81	NO RET + KET	4	4	3	4	4	2	2	3
82	RET + PBO	-1	0	0	-1	-1	-1	0	-1
83	RET + KET	4	4	5	4	0	-1	0	-1
84	NO RET + KET	3	2	4	1	2	2	3	1
85	RET + KET	3	3	3	4	0	-5	-2	-5
86	NO RET + KET	3	1	2	0	2	1	2	0
87	RET + PBO	4	3	3	4	3	3	2	2
88	NO RET + KET	4	3	4	2	3	4	4	5
89	RET + PBO	3	4	4	4	3	3	2	3
90	RET + KET	4	3	3	2	2	2	2	0

## Sheet: Figure 2 source data
PPT_code	Group	Timepoint	Units consumed	drinking days
1	RET + PBO	Baseline	54	5
1	RET + PBO	post-manipulation	57.6	6
1	RET + PBO	1 month	32.8	5
2	RET + KET	Baseline	36	5
2	RET + KET	post-manipulation	53.4	5
2	RET + KET	1 month	77.4	6
3	NO RET + KET	Baseline	65.8	7
3	NO RET + KET	post-manipulation	49.2	7
3	NO RET + KET	1 month	36	6
3	NO RET + KET	3 months	30	5
3	NO RET + KET	6 months	21.4	4
3	NO RET + KET	9 months	23.2	3
4	RET + KET	Baseline	66	6
4	RET + KET	post-manipulation	81.6	6
4	RET + KET	1 month	85.4	7
4	RET + KET	3 months
4	RET + KET	6 months	18.2	2
4	RET + KET	9 months	7.8	1
5	RET + PBO	Baseline	52.6	6
5	RET + PBO	post-manipulation	19.2	3
5	RET + PBO	1 month	10	3
5	RET + PBO	3 months	6	2
5	RET + PBO	6 months	12	3
5	RET + PBO	9 months	9	2
6	NO RET + KET	Baseline	49.4	5
6	NO RET + KET	post-manipulation	33.8	3
6	NO RET + KET	1 month	31.2	3
6	NO RET + KET	3 months	57.2	5
6	NO RET + KET	6 months	39	4
6	NO RET + KET	9 months	41.6	4
7	RET + KET	Baseline	42.6	5
7	RET + KET	post-manipulation	14	3
7	RET + KET	1 month	31.4	2
8	RET + PBO	Baseline	27.4	5
8	RET + PBO	post-manipulation	44.6	7
8	RET + PBO	1 month	38.4	6
8	RET + PBO	3 months	40	6
9	NO RET + KET	Baseline	87.6	7
9	NO RET + KET	post-manipulation	65.6	5
9	NO RET + KET	1 month	82.6	6
10	NO RET + KET	Baseline	121.2	7
10	NO RET + KET	post-manipulation	69.6	7
10	NO RET + KET	1 month	23.8	4
10	NO RET + KET	6 months	36.8	4
10	NO RET + KET	9 months	10.4	1
11	RET + KET	Baseline	51	3
11	RET + KET	post-manipulation	28.6	3
11	RET + KET	1 month	43.8	5
12	RET + PBO	Baseline	22.6	4
12	RET + PBO	post-manipulation	18.4	4
12	RET + PBO	1 month	18.2	3
12	RET + PBO	3 months	6	4
12	RET + PBO	6 months	2	1
12	RET + PBO	9 months	8	1
13	RET + KET	Baseline	61.4	7
13	RET + KET	post-manipulation	17.2	2
13	RET + KET	1 month	84.6	7
13	RET + KET	3 months	24.2	3
14	NO RET + KET	Baseline	34.2	5
14	NO RET + KET	post-manipulation	25.4	4
14	NO RET + KET	1 month	32.6	4
14	NO RET + KET	3 months	12.4	2
14	NO RET + KET	6 months	10.4	1
14	NO RET + KET	9 months	0	0
15	RET + PBO	Baseline	63.8	6
15	RET + PBO	post-manipulation	63.8	6
15	RET + PBO	1 month	104	7
15	RET + PBO	3 months	26.8	1
15	RET + PBO	6 months	96.8	7
15	RET + PBO	9 months	99.8	7
16	NO RET + KET	Baseline	48.4	5
16	NO RET + KET	post-manipulation	35.2	5
17	RET + KET	Baseline	166	7
17	RET + KET	post-manipulation	169	8
17	RET + KET	1 month	102.4	5
17	RET + KET	3 months	78.2	4
17	RET + KET	6 months	139.8	7
17	RET + KET	9 months	0	0
18	RET + PBO	Baseline	86	7
18	RET + PBO	post-manipulation	93.2	9
18	RET + PBO	1 month	45.8	4
19	RET + PBO	Baseline	106.4	7
19	RET + PBO	post-manipulation	75.4	6
19	RET + PBO	1 month	83.4	7
19	RET + PBO	3 months
19	RET + PBO	9 months	107	7
20	RET + KET	Baseline	113.2	7
20	RET + KET	post-manipulation	36.4	4
20	RET + KET	1 month	69.2	4
20	RET + KET	3 months	85.6	5
20	RET + KET	6 months	62.6	4
20	RET + KET	9 months	92.6	6
21	NO RET + KET	Baseline	79.2	7
21	NO RET + KET	post-manipulation	52	8
21	NO RET + KET	1 month	50	7
21	NO RET + KET	3 months	57.8	7
21	NO RET + KET	6 months	64	7
21	NO RET + KET	9 months	59.4	7
22	RET + KET	Baseline	102.6	7
22	RET + KET	post-manipulation	136.8	7
22	RET + KET	1 month	113.2	7
22	RET + KET	3 months	96.2	7
23	NO RET + KET	Baseline	165	7
23	NO RET + KET	post-manipulation	134.4	7
23	NO RET + KET	1 month	64	5
23	NO RET + KET	3 months	45.6	6
23	NO RET + KET	6 months	27	3
23	NO RET + KET	9 months	19	3
24	RET + PBO	Baseline	48.2	6
24	RET + PBO	post-manipulation	59	6
24	RET + PBO	1 month	62	7
24	RET + PBO	3 months	36	5
24	RET + PBO	6 months	45	6
24	RET + PBO	9 months	22.2	5
25	RET + KET	Baseline	96.8	5
25	RET + KET	post-manipulation	43	4
25	RET + KET	1 month	31.2	4
25	RET + KET	3 months	38.4	4
26	NO RET + KET	Baseline	56.6	5
26	NO RET + KET	post-manipulation	31.2	5
26	NO RET + KET	1 month	64.2	5
26	NO RET + KET	3 months	36	4
26	NO RET + KET	6 months	52.6	6
26	NO RET + KET	9 months	24.2	3
27	RET + PBO	Baseline	76	7
27	RET + PBO	post-manipulation	66.6	6
27	RET + PBO	1 month	31.2	2
27	RET + PBO	3 months	54.4	5
27	RET + PBO	6 months	15.4	2
27	RET + PBO	9 months	23.2	2
28	RET + PBO	Baseline	89.2	4
28	RET + PBO	post-manipulation	38.2	4
28	RET + PBO	1 month	21	2
28	RET + PBO	3 months	116.4	7
28	RET + PBO	6 months	39.2	2
28	RET + PBO	9 months	0	0
29	RET + KET	Baseline	163	7
29	RET + KET	post-manipulation	145.6	7
29	RET + KET	1 month	62	6
29	RET + KET	3 months	8	2
29	RET + KET	6 months	0	0
29	RET + KET	9 months	0	0
30	NO RET + KET	Baseline	90	7
30	NO RET + KET	post-manipulation	51.8	8
30	NO RET + KET	1 month	99.2	7
30	NO RET + KET	3 months	68.6	7
30	NO RET + KET	6 months	76.8	7
30	NO RET + KET	9 months	42.4	7
31	NO RET + KET	Baseline	87	7
31	NO RET + KET	post-manipulation	28.6	5
31	NO RET + KET	1 month	21.6	2
31	NO RET + KET	3 months	0	0
31	NO RET + KET	6 months	18.6	6
31	NO RET + KET	9 months	8	1
32	NO RET + KET	Baseline	43.8	7
32	NO RET + KET	post-manipulation	45.2	7
32	NO RET + KET	1 month	48.6	7
32	NO RET + KET	3 months	15.6	4
33	RET + PBO	Baseline	131.4	7
33	RET + PBO	post-manipulation	156.6	7
34	RET + KET	Baseline	43	6
34	RET + KET	post-manipulation	45.4	7
34	RET + KET	1 month	32.4	4
34	RET + KET	3 months	38.8	4
35	RET + KET	Baseline	69	6
35	RET + KET	post-manipulation	48.2	5
35	RET + KET	1 month	73.6	7
35	RET + KET	3 months	63.8	5
35	RET + KET	6 months	17	3
35	RET + KET	9 months	27.4	4
36	RET + PBO	Baseline	51	2
36	RET + PBO	post-manipulation	0	0
36	RET + PBO	1 month	0	0
36	RET + PBO	3 months	0	0
36	RET + PBO	6 months	0	0
36	RET + PBO	9 months	0	0
37	RET + KET	Baseline	72.4	5
37	RET + KET	post-manipulation	41	3
37	RET + KET	1 month	43.2	4
37	RET + KET	3 months	138.4	5
37	RET + KET	6 months	64.4	5
37	RET + KET	9 months	105.6	6
38	NO RET + KET	Baseline	71.4	5
38	NO RET + KET	post-manipulation	115.4	8
38	NO RET + KET	1 month	49.6	4
38	NO RET + KET	3 months	172.6	7
38	NO RET + KET	6 months	45.4	5
39	RET + KET	Baseline	145.6	7
39	RET + KET	post-manipulation	54.6	7
39	RET + KET	1 month	73.8	7
39	RET + KET	3 months	109.2	7
39	RET + KET	6 months	82.6	7
39	RET + KET	9 months	53	7
40	RET + PBO	Baseline	50	5
40	RET + PBO	post-manipulation	83.8	8
40	RET + PBO	1 month	79.6	7
41	NO RET + KET	Baseline	40.4	6
41	NO RET + KET	post-manipulation	17.2	3
41	NO RET + KET	1 month	72.2	5
41	NO RET + KET	3 months	24.8	5
41	NO RET + KET	6 months	52.6	3
41	NO RET + KET	9 months	146.2	7
42	RET + PBO	Baseline	63.2	5
42	RET + PBO	post-manipulation	34.2	5
42	RET + PBO	1 month	44.8	3
42	RET + PBO	3 months	14.4	3
42	RET + PBO	6 months	34.8	3
42	RET + PBO	9 months	28	2
43	RET + KET	Baseline	103.2	6
43	RET + KET	post-manipulation	72.2	5
44	RET + PBO	Baseline	45.2	6
44	RET + PBO	post-manipulation
44	RET + PBO	1 month	30	4
44	RET + PBO	3 months	20.8	2
44	RET + PBO	6 months	45.8	6
44	RET + PBO	9 months	10.4	2
45	NO RET + KET	Baseline	31.6	4
45	NO RET + KET	post-manipulation	69	6
45	NO RET + KET	1 month	79	6
45	NO RET + KET	3 months	39	4
45	NO RET + KET	6 months	26.2	5
46	RET + PBO	Baseline	157.6	7
46	RET + PBO	post-manipulation	164	7
46	RET + PBO	1 month	178.2	7
47	RET + KET	Baseline	100.2	6
47	RET + KET	post-manipulation	39.6	5
47	RET + KET	1 month	53.6	5
47	RET + KET	3 months	22.8	3
47	RET + KET	6 months	39	6
47	RET + KET	9 months	28	4
48	RET + KET	Baseline	62.8	5
48	RET + KET	post-manipulation	42.2	4
48	RET + KET	1 month	62.8	6
48	RET + KET	3 months	19.2	3
48	RET + KET	6 months	25.2	5
48	RET + KET	9 months	30.8	5
49	NO RET + KET	Baseline	51.4	7
49	NO RET + KET	post-manipulation	67.6	7
49	NO RET + KET	1 month	37.8	4
49	NO RET + KET	3 months	38.4	4
50	RET + PBO	Baseline	132.6	7
50	RET + PBO	post-manipulation	184	12
50	RET + PBO	1 month	114.4	7
50	RET + PBO	3 months	85.8	7
50	RET + PBO	6 months	96.2	7
50	RET + PBO	9 months	104.2	7
51	NO RET + KET	Baseline	44.8	5
51	NO RET + KET	post-manipulation	0	0
51	NO RET + KET	1 month	4	1
51	NO RET + KET	3 months	16	4
51	NO RET + KET	6 months	33.6	5
51	NO RET + KET	9 months	22	3
52	RET + PBO	Baseline	55.8	7
52	RET + PBO	post-manipulation	49.6	7
52	RET + PBO	1 month	75	7
52	RET + PBO	3 months	84.4	7
52	RET + PBO	6 months	87.8	7
52	RET + PBO	9 months	62.6	7
53	RET + PBO	Baseline	50.8	7
53	RET + PBO	post-manipulation	50.18	7
53	RET + PBO	1 month	41.6	7
53	RET + PBO	3 months	46.8	7
53	RET + PBO	6 months	13	4
53	RET + PBO	9 months	26	7
54	NO RET + KET	Baseline	121.6	6
54	NO RET + KET	post-manipulation	85.2	6
54	NO RET + KET	1 month	77.4	6
54	NO RET + KET	3 months	39.2	4
54	NO RET + KET	6 months	41	3
54	NO RET + KET	9 months	33.2	4
55	RET + KET	Baseline	63.2	7
55	RET + KET	post-manipulation	14.6	2
55	RET + KET	1 month	15.6	2
55	RET + KET	3 months	24.6	7
55	RET + KET	6 months	19	5
55	RET + KET	9 months	17.4	5
56	NO RET + KET	Baseline	43	6
56	NO RET + KET	post-manipulation	32	5
56	NO RET + KET	1 month	32.6	5
56	NO RET + KET	3 months	37.2	4
56	NO RET + KET	6 months	28	5
56	NO RET + KET	9 months	31.6	5
57	RET + KET	Baseline	43.4	6
57	RET + KET	post-manipulation	49.4	4
57	RET + KET	1 month	30.6	5
57	RET + KET	3 months	76.6	5
58	RET + PBO	Baseline	40.2	6
58	RET + PBO	post-manipulation	28	4
58	RET + PBO	1 month	41.6	6
58	RET + PBO	3 months	44.8	6
58	RET + PBO	6 months	42.8	7
58	RET + PBO	9 months	14.6	4
59	RET + KET	Baseline	63.4	6
59	RET + KET	post-manipulation	79.8	4
59	RET + KET	1 month	36.2	2
59	RET + KET	3 months	36.8	3
59	RET + KET	6 months	57.2	3
59	RET + KET	9 months	17	2
60	NO RET + KET	Baseline	24.4	2
60	NO RET + KET	post-manipulation	28.4	3
60	NO RET + KET	1 month	56.2	3
61	RET + KET	Baseline	101.4	5
61	RET + KET	post-manipulation	71.6	6
61	RET + KET	1 month	88.4	6
61	RET + KET	3 months	52.4	3
62	RET + PBO	Baseline	56.6	6
62	RET + PBO	post-manipulation	40.4	4
62	RET + PBO	1 month	37.2	3
62	RET + PBO	6 months	7.8	2
62	RET + PBO	9 months	28.6	4
63	NO RET + KET	Baseline	68.4	6
63	NO RET + KET	post-manipulation	105	5
63	NO RET + KET	1 month	119	7
63	NO RET + KET	3 months	89.6	6
63	NO RET + KET	6 months	113.6	4
63	NO RET + KET	9 months	0	0
64	RET + KET	Baseline	33.8	3
64	RET + KET	post-manipulation	37	4
64	RET + KET	1 month	63.2	5
65	RET + KET	Baseline	54.6	3
65	RET + KET	post-manipulation	80.6	5
65	RET + KET	1 month	26	2
65	RET + KET	3 months	20.8	2
65	RET + KET	6 months	97	5
65	RET + KET	9 months	59.8	4
66	NO RET + KET	Baseline	66	7
66	NO RET + KET	post-manipulation	50.8	6
66	NO RET + KET	1 month	56.6	6
66	NO RET + KET	3 months	42.6	6
66	NO RET + KET	6 months	39.6	6
66	NO RET + KET	9 months	19	4
67	NO RET + KET	Baseline	35.8	2
67	NO RET + KET	post-manipulation	0	0
67	NO RET + KET	1 month	0	0
67	NO RET + KET	3 months	107.6	7
67	NO RET + KET	6 months	82.4	4
67	NO RET + KET	9 months	37.4	4
68	RET + PBO	Baseline	113.2	4
68	RET + PBO	post-manipulation	110	5
68	RET + PBO	1 month	109	4
68	RET + PBO	3 months	73.8	4
68	RET + PBO	6 months	52.6	3
68	RET + PBO	9 months	54	2
69	RET + PBO	Baseline	67.6	6
69	RET + PBO	post-manipulation	51.4	5
69	RET + PBO	1 month	36.2	5
69	RET + PBO	3 months	71.6	5
69	RET + PBO	6 months	45	3
69	RET + PBO	9 months	33.6	4
70	RET + PBO	Baseline	46.2	4
70	RET + PBO	post-manipulation	62.4	3
70	RET + PBO	1 month	58.2	3
70	RET + PBO	9 months	113.8	7
71	NO RET + KET	Baseline	61.4	5
71	NO RET + KET	post-manipulation	46.1	6
71	NO RET + KET	9 months	54.8	5
72	RET + PBO	Baseline	96.4	7
72	RET + PBO	post-manipulation	88.8	7
72	RET + PBO	1 month	75.8	7
72	RET + PBO	3 months	79	7
72	RET + PBO	6 months	85.8	7
72	RET + PBO	9 months	86.2	7
73	RET + KET	Baseline	58.4	4
73	RET + KET	post-manipulation	32.2	3
73	RET + KET	1 month	35.6	4
73	RET + KET	3 months	50.2	4
73	RET + KET	6 months	24	2
73	RET + KET	9 months	26.8	3
74	NO RET + KET	Baseline	72	7
74	NO RET + KET	post-manipulation	18.4	3
74	NO RET + KET	1 month	32.8	3
74	NO RET + KET	3 months	50.2	7
74	NO RET + KET	6 months	0	0
74	NO RET + KET	9 months	0	0
75	RET + KET	Baseline	119.6	7
75	RET + KET	post-manipulation	79.2	7
75	RET + KET	1 month	116.2	7
75	RET + KET	3 months	132.6	7
75	RET + KET	6 months	118.6	7
75	RET + KET	9 months	128.6	7
76	RET + PBO	Baseline	52	5
76	RET + PBO	post-manipulation	46.8	5
76	RET + PBO	1 month	39	5
76	RET + PBO	3 months	31.2	4
76	RET + PBO	6 months	58.6	4
76	RET + PBO	9 months	80.6	6
77	RET + PBO	Baseline	81.4	6
77	RET + PBO	post-manipulation	38.6	5
77	RET + PBO	1 month	91.8	7
77	RET + PBO	3 months	74.8	7
77	RET + PBO	6 months	41.8	6
77	RET + PBO	9 months	43.2	6
78	RET + KET	Baseline	143.4	6
78	RET + KET	post-manipulation	185	6
78	RET + KET	1 month	170.4	6
78	RET + KET	3 months	0	0
78	RET + KET	6 months	134	5
78	RET + KET	9 months	71.2	4
79	RET + KET	Baseline	79.4	5
79	RET + KET	post-manipulation	49.4	3
79	RET + KET	1 month	83.2	6
79	RET + KET	3 months	98.6	7
79	RET + KET	6 months	61.2	6
79	RET + KET	9 months	87.2	7
80	NO RET + KET	Baseline	23.8	5
80	NO RET + KET	post-manipulation	16.4	3
80	NO RET + KET	1 month	17	3
81	NO RET + KET	Baseline	113.2	7
81	NO RET + KET	post-manipulation	139.2	7
81	NO RET + KET	1 month	168	7
81	NO RET + KET	3 months	0	0
81	NO RET + KET	6 months	138.8	7
81	NO RET + KET	9 months	169	7
82	RET + PBO	Baseline	64.6	6
82	RET + PBO	post-manipulation	50.8	5
82	RET + PBO	1 month	56.4	5
82	RET + PBO	3 months	59.4	5
82	RET + PBO	6 months	66.2	7
82	RET + PBO	9 months	41.8	7
83	RET + KET	Baseline	111.8	7
83	RET + KET	post-manipulation	2.6	1
83	RET + KET	1 month	0	0
83	RET + KET	3 months	42	5
83	RET + KET	6 months	29.4	4
83	RET + KET	9 months	24.4	3
84	NO RET + KET	Baseline	50.4	3
84	NO RET + KET	post-manipulation	43.2	4
84	NO RET + KET	1 month
84	NO RET + KET	3 months	61.4	6
84	NO RET + KET	6 months	28	4
84	NO RET + KET	9 months	39	5
85	RET + KET	Baseline	82.4	4
85	RET + KET	post-manipulation	50.6	3
85	RET + KET	1 month	31.4	4
85	RET + KET	3 months	57.6	4
85	RET + KET	6 months	41.6	2
85	RET + KET	9 months	7.2	1
86	NO RET + KET	Baseline	73	6
86	NO RET + KET	post-manipulation	31.6	5
86	NO RET + KET	1 month	55	7
86	NO RET + KET	3 months	46.2	4
86	NO RET + KET	6 months	29.8	5
86	NO RET + KET	9 months	41.6	6
87	RET + PBO	Baseline	42.8	5
87	RET + PBO	post-manipulation	54.6	11
87	RET + PBO	1 month	43.4	5
87	RET + PBO	3 months	42.6	6
87	RET + PBO	6 months	35.6	6
87	RET + PBO	9 months	0	0
88	NO RET + KET	Baseline	65	6
88	NO RET + KET	post-manipulation	90.4	7
88	NO RET + KET	1 month	67	6
88	NO RET + KET	3 months	38.8	5
88	NO RET + KET	6 months	34	4
88	NO RET + KET	9 months	67.6	6
89	RET + PBO	Baseline	55.6	3
89	RET + PBO	post-manipulation	64.2	4
89	RET + PBO	1 month	66.4	5
89	RET + PBO	3 months	127.2	7
89	RET + PBO	6 months	13	5
89	RET + PBO	9 months	23	2
90	RET + KET	Baseline	67.6	6
90	RET + KET	post-manipulation	10.4	3
90	RET + KET	1 month	5.2	2
90	RET + KET	6 months		0
90	RET + KET	9 months	4	1

## Sheet: Figure 3 source data
PPT	Group	Time-point	unit consumption
1	RET + PBO	Baseline	54
1	RET + PBO	post-manipulation	57.6
1	RET + PBO	1 month	32.8
5	RET + PBO	Baseline	52.6
5	RET + PBO	post-manipulation	19.2
5	RET + PBO	1 month	10
5	RET + PBO	3 months	6
5	RET + PBO	6 months	12
5	RET + PBO	9 months	9
8	RET + PBO	Baseline	27.4
8	RET + PBO	post-manipulation	44.6
8	RET + PBO	1 month	38.4
8	RET + PBO	3 months	40
12	RET + PBO	Baseline	22.6
12	RET + PBO	post-manipulation	18.4
12	RET + PBO	1 month	18.2
12	RET + PBO	3 months	6
12	RET + PBO	6 months	2
12	RET + PBO	9 months	8
15	RET + PBO	Baseline	63.8
15	RET + PBO	post-manipulation	63.8
15	RET + PBO	1 month	104
15	RET + PBO	3 months	26.8
15	RET + PBO	6 months	96.8
15	RET + PBO	9 months	99.8
18	RET + PBO	Baseline	86
18	RET + PBO	post-manipulation	93.2
18	RET + PBO	1 month	45.8
19	RET + PBO	Baseline	106.4
19	RET + PBO	post-manipulation	75.4
19	RET + PBO	1 month	83.4
19	RET + PBO	9 months	107
24	RET + PBO	Baseline	48.2
24	RET + PBO	post-manipulation	59
24	RET + PBO	1 month	62
24	RET + PBO	3 months	36
24	RET + PBO	6 months	45
24	RET + PBO	9 months	22.2
27	RET + PBO	Baseline	76
27	RET + PBO	post-manipulation	66.6
27	RET + PBO	1 month	31.2
27	RET + PBO	3 months	54.4
27	RET + PBO	6 months	15.4
27	RET + PBO	9 months	23.2
28	RET + PBO	Baseline	89.2
28	RET + PBO	post-manipulation	38.2
28	RET + PBO	1 month	21
28	RET + PBO	3 months	116.4
28	RET + PBO	6 months	39.2
28	RET + PBO	9 months	0
33	RET + PBO	Baseline	131.4
33	RET + PBO	post-manipulation	156.6
36	RET + PBO	Baseline	51
36	RET + PBO	post-manipulation	0
36	RET + PBO	1 month	0
36	RET + PBO	3 months	0
36	RET + PBO	6 months	0
36	RET + PBO	9 months	0
40	RET + PBO	Baseline	50
40	RET + PBO	post-manipulation	83.8
40	RET + PBO	1 month	79.6
42	RET + PBO	Baseline	63.2
42	RET + PBO	post-manipulation	34.2
42	RET + PBO	1 month	44.8
42	RET + PBO	3 months	14.4
42	RET + PBO	6 months	34.8
42	RET + PBO	9 months	28
44	RET + PBO	Baseline	45.2
44	RET + PBO	1 month	30
44	RET + PBO	3 months	20.8
44	RET + PBO	6 months	45.8
44	RET + PBO	9 months	10.4
46	RET + PBO	Baseline	157.6
46	RET + PBO	post-manipulation	164
46	RET + PBO	1 month	178.2
50	RET + PBO	Baseline	132.6
50	RET + PBO	post-manipulation	184
50	RET + PBO	1 month	114.4
50	RET + PBO	3 months	85.8
50	RET + PBO	6 months	96.2
50	RET + PBO	9 months	104.2
52	RET + PBO	Baseline	55.8
52	RET + PBO	post-manipulation	49.6
52	RET + PBO	1 month	75
52	RET + PBO	3 months	84.4
52	RET + PBO	6 months	87.8
52	RET + PBO	9 months	62.6
53	RET + PBO	Baseline	50.8
53	RET + PBO	post-manipulation	50.18
53	RET + PBO	1 month	41.6
53	RET + PBO	3 months	46.8
53	RET + PBO	6 months	13
53	RET + PBO	9 months	26
58	RET + PBO	Baseline	40.2
58	RET + PBO	post-manipulation	28
58	RET + PBO	1 month	41.6
58	RET + PBO	3 months	44.8
58	RET + PBO	6 months	42.8
58	RET + PBO	9 months	14.6
62	RET + PBO	Baseline	56.6
62	RET + PBO	post-manipulation	40.4
62	RET + PBO	1 month	37.2
62	RET + PBO	6 months	7.8
62	RET + PBO	9 months	28.6
68	RET + PBO	Baseline	113.2
68	RET + PBO	post-manipulation	110
68	RET + PBO	1 month	109
68	RET + PBO	3 months	73.8
68	RET + PBO	6 months	52.6
68	RET + PBO	9 months	54
69	RET + PBO	Baseline	67.6
69	RET + PBO	post-manipulation	51.4
69	RET + PBO	1 month	36.2
69	RET + PBO	3 months	71.6
69	RET + PBO	6 months	45
69	RET + PBO	9 months	33.6
70	RET + PBO	Baseline	46.2
70	RET + PBO	post-manipulation	62.4
70	RET + PBO	1 month	58.2
70	RET + PBO	9 months	113.8
72	RET + PBO	Baseline	96.4
72	RET + PBO	post-manipulation	88.8
72	RET + PBO	1 month	75.8
72	RET + PBO	3 months	79
72	RET + PBO	6 months	85.8
72	RET + PBO	9 months	86.2
76	RET + PBO	Baseline	52
76	RET + PBO	post-manipulation	46.8
76	RET + PBO	1 month	39
76	RET + PBO	3 months	31.2
76	RET + PBO	6 months	58.6
76	RET + PBO	9 months	80.6
77	RET + PBO	Baseline	81.4
77	RET + PBO	post-manipulation	38.6
77	RET + PBO	1 month	91.8
77	RET + PBO	3 months	74.8
77	RET + PBO	6 months	41.8
77	RET + PBO	9 months	43.2
82	RET + PBO	Baseline	64.6
82	RET + PBO	post-manipulation	50.8
82	RET + PBO	1 month	56.4
82	RET + PBO	3 months	59.4
82	RET + PBO	6 months	66.2
82	RET + PBO	9 months	41.8
87	RET + PBO	Baseline	42.8
87	RET + PBO	post-manipulation	54.6
87	RET + PBO	1 month	43.4
87	RET + PBO	3 months	42.6
87	RET + PBO	6 months	35.6
87	RET + PBO	9 months	0
89	RET + PBO	Baseline	55.6
89	RET + PBO	post-manipulation	64.2
89	RET + PBO	1 month	66.4
89	RET + PBO	3 months	127.2
89	RET + PBO	6 months	13
89	RET + PBO	9 months	23
2	RET + KET	Baseline	36
2	RET + KET	post-manipulation	53.4
2	RET + KET	1 month	77.4
4	RET + KET	Baseline	66
4	RET + KET	post-manipulation	81.6
4	RET + KET	1 month	85.4
4	RET + KET	6 months	18.2
4	RET + KET	9 months	7.8
7	RET + KET	Baseline	42.6
7	RET + KET	post-manipulation	14
7	RET + KET	1 month	31.4
11	RET + KET	Baseline	51
11	RET + KET	post-manipulation	28.6
11	RET + KET	1 month	43.8
13	RET + KET	Baseline	61.4
13	RET + KET	post-manipulation	17.2
13	RET + KET	1 month	84.6
13	RET + KET	3 months	24.2
17	RET + KET	Baseline	166
17	RET + KET	post-manipulation	169
17	RET + KET	1 month	102.4
17	RET + KET	3 months	78.2
17	RET + KET	6 months	139.8
17	RET + KET	9 months	0
20	RET + KET	Baseline	113.2
20	RET + KET	post-manipulation	36.4
20	RET + KET	1 month	69.2
20	RET + KET	3 months	85.6
20	RET + KET	6 months	62.6
20	RET + KET	9 months	92.6
22	RET + KET	Baseline	102.6
22	RET + KET	post-manipulation	136.8
22	RET + KET	1 month	113.2
22	RET + KET	3 months	96.2
25	RET + KET	Baseline	96.8
25	RET + KET	post-manipulation	43
25	RET + KET	1 month	31.2
25	RET + KET	3 months	38.4
29	RET + KET	Baseline	163
29	RET + KET	post-manipulation	145.6
29	RET + KET	1 month	62
29	RET + KET	3 months	8
29	RET + KET	6 months	0
29	RET + KET	9 months	0
34	RET + KET	Baseline	43
34	RET + KET	post-manipulation	45.4
34	RET + KET	1 month	32.4
34	RET + KET	3 months	38.8
35	RET + KET	Baseline	69
35	RET + KET	post-manipulation	48.2
35	RET + KET	1 month	73.6
35	RET + KET	3 months	63.8
35	RET + KET	6 months	17
35	RET + KET	9 months	27.4
37	RET + KET	Baseline	72.4
37	RET + KET	post-manipulation	41
37	RET + KET	1 month	43.2
37	RET + KET	3 months	138.4
37	RET + KET	6 months	64.4
37	RET + KET	9 months	105.6
39	RET + KET	Baseline	145.6
39	RET + KET	post-manipulation	54.6
39	RET + KET	1 month	73.8
39	RET + KET	3 months	109.2
39	RET + KET	6 months	82.6
39	RET + KET	9 months	53
43	RET + KET	Baseline	103.2
43	RET + KET	post-manipulation	72.2
47	RET + KET	Baseline	100.2
47	RET + KET	post-manipulation	39.6
47	RET + KET	1 month	53.6
47	RET + KET	3 months	22.8
47	RET + KET	6 months	39
47	RET + KET	9 months	28
48	RET + KET	Baseline	62.8
48	RET + KET	post-manipulation	42.2
48	RET + KET	1 month	62.8
48	RET + KET	3 months	19.2
48	RET + KET	6 months	25.2
48	RET + KET	9 months	30.8
55	RET + KET	Baseline	63.2
55	RET + KET	post-manipulation	14.6
55	RET + KET	1 month	15.6
55	RET + KET	3 months	24.6
55	RET + KET	6 months	19
55	RET + KET	9 months	17.4
57	RET + KET	Baseline	43.4
57	RET + KET	post-manipulation	49.4
57	RET + KET	1 month	30.6
57	RET + KET	3 months	76.6
59	RET + KET	Baseline	63.4
59	RET + KET	post-manipulation	79.8
59	RET + KET	1 month	36.2
59	RET + KET	3 months	36.8
59	RET + KET	6 months	57.2
59	RET + KET	9 months	17
61	RET + KET	Baseline	101.4
61	RET + KET	post-manipulation	71.6
61	RET + KET	1 month	88.4
61	RET + KET	3 months	52.4
64	RET + KET	Baseline	33.8
64	RET + KET	post-manipulation	37
64	RET + KET	1 month	63.2
65	RET + KET	Baseline	54.6
65	RET + KET	post-manipulation	80.6
65	RET + KET	1 month	26
65	RET + KET	3 months	20.8
65	RET + KET	6 months	97
65	RET + KET	9 months	59.8
73	RET + KET	Baseline	58.4
73	RET + KET	post-manipulation	32.2
73	RET + KET	1 month	35.6
73	RET + KET	3 months	50.2
73	RET + KET	6 months	24
73	RET + KET	9 months	26.8
75	RET + KET	Baseline	119.6
75	RET + KET	post-manipulation	79.2
75	RET + KET	1 month	116.2
75	RET + KET	3 months	132.6
75	RET + KET	6 months	118.6
75	RET + KET	9 months	128.6
78	RET + KET	Baseline	143.4
78	RET + KET	post-manipulation	185
78	RET + KET	1 month	170.4
78	RET + KET	3 months	0
78	RET + KET	6 months	134
78	RET + KET	9 months	71.2
79	RET + KET	Baseline	79.4
79	RET + KET	post-manipulation	49.4
79	RET + KET	1 month	83.2
79	RET + KET	3 months	98.6
79	RET + KET	6 months	61.2
79	RET + KET	9 months	87.2
83	RET + KET	Baseline	111.8
83	RET + KET	post-manipulation	2.6
83	RET + KET	1 month	0
83	RET + KET	3 months	42
83	RET + KET	6 months	29.4
83	RET + KET	9 months	24.4
85	RET + KET	Baseline	82.4
85	RET + KET	post-manipulation	50.6
85	RET + KET	1 month	31.4
85	RET + KET	3 months	57.6
85	RET + KET	6 months	41.6
85	RET + KET	9 months	7.2
90	RET + KET	Baseline	67.6
90	RET + KET	post-manipulation	10.4
90	RET + KET	1 month	5.2
90	RET + KET	9 months	4
3	NO RET + KET	Baseline	65.8
3	NO RET + KET	post-manipulation	49.2
3	NO RET + KET	1 month	36
3	NO RET + KET	3 months	30
3	NO RET + KET	6 months	21.4
3	NO RET + KET	9 months	23.2
6	NO RET + KET	Baseline	49.4
6	NO RET + KET	post-manipulation	33.8
6	NO RET + KET	1 month	31.2
6	NO RET + KET	3 months	57.2
6	NO RET + KET	6 months	39
6	NO RET + KET	9 months	41.6
9	NO RET + KET	Baseline	87.6
9	NO RET + KET	post-manipulation	65.6
9	NO RET + KET	1 month	82.6
10	NO RET + KET	Baseline	121.2
10	NO RET + KET	post-manipulation	69.6
10	NO RET + KET	1 month	23.8
10	NO RET + KET	6 months	36.8
10	NO RET + KET	9 months	10.4
14	NO RET + KET	Baseline	34.2
14	NO RET + KET	post-manipulation	25.4
14	NO RET + KET	1 month	32.6
14	NO RET + KET	3 months	12.4
14	NO RET + KET	6 months	10.4
14	NO RET + KET	9 months	0
16	NO RET + KET	Baseline	48.4
16	NO RET + KET	post-manipulation	35.2
21	NO RET + KET	Baseline	79.2
21	NO RET + KET	post-manipulation	52
21	NO RET + KET	1 month	50
21	NO RET + KET	3 months	57.8
21	NO RET + KET	6 months	64
21	NO RET + KET	9 months	59.4
23	NO RET + KET	Baseline	165
23	NO RET + KET	post-manipulation	134.4
23	NO RET + KET	1 month	64
23	NO RET + KET	3 months	45.6
23	NO RET + KET	6 months	27
23	NO RET + KET	9 months	19
26	NO RET + KET	Baseline	56.6
26	NO RET + KET	post-manipulation	31.2
26	NO RET + KET	1 month	64.2
26	NO RET + KET	3 months	36
26	NO RET + KET	6 months	52.6
26	NO RET + KET	9 months	24.2
30	NO RET + KET	Baseline	90
30	NO RET + KET	post-manipulation	51.8
30	NO RET + KET	1 month	99.2
30	NO RET + KET	3 months	68.6
30	NO RET + KET	6 months	76.8
30	NO RET + KET	9 months	42.4
31	NO RET + KET	Baseline	87
31	NO RET + KET	post-manipulation	28.6
31	NO RET + KET	1 month	21.6
31	NO RET + KET	3 months	0
31	NO RET + KET	6 months	18.6
31	NO RET + KET	9 months	8
32	NO RET + KET	Baseline	43.8
32	NO RET + KET	post-manipulation	45.2
32	NO RET + KET	1 month	48.6
32	NO RET + KET	3 months	15.6
38	NO RET + KET	Baseline	71.4
38	NO RET + KET	post-manipulation	115.4
38	NO RET + KET	1 month	49.6
38	NO RET + KET	3 months	172.6
38	NO RET + KET	6 months	45.4
41	NO RET + KET	Baseline	40.4
41	NO RET + KET	post-manipulation	17.2
41	NO RET + KET	1 month	72.2
41	NO RET + KET	3 months	24.8
41	NO RET + KET	6 months	52.6
41	NO RET + KET	9 months	146.2
45	NO RET + KET	Baseline	31.6
45	NO RET + KET	post-manipulation	69
45	NO RET + KET	1 month	79
45	NO RET + KET	3 months	39
45	NO RET + KET	6 months	26.2
49	NO RET + KET	Baseline	51.4
49	NO RET + KET	post-manipulation	67.6
49	NO RET + KET	1 month	37.8
49	NO RET + KET	3 months	38.4
51	NO RET + KET	Baseline	44.8
51	NO RET + KET	post-manipulation	0
51	NO RET + KET	1 month	4
51	NO RET + KET	3 months	16
51	NO RET + KET	6 months	33.6
51	NO RET + KET	9 months	22
54	NO RET + KET	Baseline	121.6
54	NO RET + KET	post-manipulation	85.2
54	NO RET + KET	1 month	77.4
54	NO RET + KET	3 months	39.2
54	NO RET + KET	6 months	41
54	NO RET + KET	9 months	33.2
56	NO RET + KET	Baseline	43
56	NO RET + KET	post-manipulation	32
56	NO RET + KET	1 month	32.6
56	NO RET + KET	3 months	37.2
56	NO RET + KET	6 months	28
56	NO RET + KET	9 months	31.6
60	NO RET + KET	Baseline	24.4
60	NO RET + KET	post-manipulation	28.4
60	NO RET + KET	1 month	56.2
63	NO RET + KET	Baseline	68.4
63	NO RET + KET	post-manipulation	105
63	NO RET + KET	1 month	119
63	NO RET + KET	3 months	89.6
63	NO RET + KET	6 months	113.6
63	NO RET + KET	9 months	0
66	NO RET + KET	Baseline	66
66	NO RET + KET	post-manipulation	50.8
66	NO RET + KET	1 month	56.6
66	NO RET + KET	3 months	42.6
66	NO RET + KET	6 months	39.6
66	NO RET + KET	9 months	19
67	NO RET + KET	Baseline	35.8
67	NO RET + KET	post-manipulation	0
67	NO RET + KET	1 month	0
67	NO RET + KET	3 months	107.6
67	NO RET + KET	6 months	82.4
67	NO RET + KET	9 months	37.4
71	NO RET + KET	Baseline	61.4
71	NO RET + KET	post-manipulation	46.1
71	NO RET + KET	9 months	54.8
74	NO RET + KET	Baseline	72
74	NO RET + KET	post-manipulation	18.4
74	NO RET + KET	1 month	32.8
74	NO RET + KET	3 months	50.2
74	NO RET + KET	6 months	0
74	NO RET + KET	9 months	0
80	NO RET + KET	Baseline	23.8
80	NO RET + KET	post-manipulation	16.4
80	NO RET + KET	1 month	17
81	NO RET + KET	Baseline	113.2
81	NO RET + KET	post-manipulation	139.2
81	NO RET + KET	1 month	168
81	NO RET + KET	3 months	0
81	NO RET + KET	6 months	138.8
81	NO RET + KET	9 months	169
84	NO RET + KET	Baseline	50.4
84	NO RET + KET	post-manipulation	43.2
84	NO RET + KET	3 months	61.4
84	NO RET + KET	6 months	28
84	NO RET + KET	9 months	39
86	NO RET + KET	Baseline	73
86	NO RET + KET	post-manipulation	31.6
86	NO RET + KET	1 month	55
86	NO RET + KET	3 months	46.2
86	NO RET + KET	6 months	29.8
86	NO RET + KET	9 months	41.6
88	NO RET + KET	Baseline	65
88	NO RET + KET	post-manipulation	90.4
88	NO RET + KET	1 month	67
88	NO RET + KET	3 months	38.8
88	NO RET + KET	6 months	34
88	NO RET + KET	9 months	67.6

## Sheet: Figure S1 source data
PPT	Group	pre-infusion CADSS score	On-infusion CADSS score	Post-infusion CADSS score	pre-infusion SHAPS score	On-infusion SHAPS score	Post-infusion SHAPS score
1	RET + PBO	0	1	0	11	10	9
2	RET + KET	10	18	23	19	26	23
3	NO RET + KET	14	27	7	0	11	17
4	RET + KET	0	38	24	13	19	24
5	RET + PBO	5	20	14	5	9	12
6	NO RET + KET	0		31	5		35
7	RET + KET	0	59	44	0	13	8
8	RET + PBO	11	8	8	7	13	16
9	NO RET + KET	2	11	2	7	7	4
10	NO RET + KET	0	23	2	4	16	0
11	RET + KET	0	61	54	5	12	3
12	RET + PBO	0	2	0	9	10	12
13	RET + KET	6	12	13	5	4	2
14	NO RET + KET	0	31	6	2	7	22
15	RET + PBO	5	4	2	1	1	1
16	NO RET + KET	4	6	2	6	11	9
17	RET + KET	1	60	24	11	17	19
18	RET + PBO	0	0	0	2	1	1
19	RET + PBO	2	5	3	12	15	8
20	RET + KET	4	31	22	8	7	13
21	NO RET + KET	0	5	0	3	18	3
22	RET + KET	9	25	15	14	14	15
23	NO RET + KET	4	54	7	8	19	12
24	RET + PBO	0	0	0	14	13	14
25	RET + KET	0	41	0	18	13	8
26	NO RET + KET	9	43	33	7	24	11
27	RET + PBO	0	0	0	7	9	11
28	RET + PBO	3	2	1	13	14	10
29	RET + KET	2	41	15	8	18	16
30	NO RET + KET	10	34	5	14	14	21
31	NO RET + KET	7	34	22	9	18	14
32	NO RET + KET	0	16	3	10	23	15
33	RET + PBO	18	1	0	14	16	14
34	RET + KET	4	45	33	10	8	10
35	RET + KET	0	33	9	12	27	24
36	RET + PBO	0	4	0	9	7	7
37	RET + KET	0	25	1	10	16	12
38	NO RET + KET	0	28	2	2	0	0
39	RET + KET	2	12	9	18	20	12
40	RET + PBO	0	0	0	12	11	13
41	NO RET + KET	0	32	26	6	13	7
42	RET + PBO	2	2	1	6	7	6
43	RET + KET	0	30	2	0	9	6
44	RET + PBO	4	11	0	2	12	11
45	NO RET + KET	2	23	12	7	13	13
46	RET + PBO	0	0	0	1	0	0
47	RET + KET	1	36	0	12	16	26
48	RET + KET	0	43	2	14	24	20
49	NO RET + KET	6	14	2	5	4	2
50	RET + PBO	2	8	2	7	7	8
51	NO RET + KET	1	23	20	14	16	14
52	RET + PBO	1	0	1	15	13	13
53	RET + PBO	2	2	0	6	4	4
54	NO RET + KET	0	12	2	13	6	13
55	RET + KET	1	33	11	11	18	16
56	NO RET + KET	1	25	19	2	12	16
57	RET + KET	0	39	0	6	19	14
58	RET + PBO	0	1	4	9	10	12
59	RET + KET	2	29	16	16	37	33
60	NO RET + KET	0	26	3	6	7	10
61	RET + KET	0	4	7	5	8	10
62	RET + PBO	5	5	0	14	20	15
63	NO RET + KET	1	28	3	10	17	15
64	RET + KET	4	50	18	15	10	12
65	RET + KET	2	45	14	18	16	13
66	NO RET + KET	12	55	43	12	24	4
67	NO RET + KET	2	5	2	11	22	16
68	RET + PBO	3	4	4	15	13	10
69	RET + PBO	0	0	0	3	7	3
70	RET + PBO	0	1	0	14	11	14
71	NO RET + KET	0	43	21	10	23	18
72	RET + PBO	2	0	1	12	12	12
73	RET + KET	2	38	19	10	8	6
74	NO RET + KET	2	40	21	19	41	25
75	RET + KET	8	24	12	11	16	12
76	RET + PBO	17	22	21	14	18	12
77	RET + PBO	3	1	0	8	10	11
78	RET + KET	4	23	26	13	14	21
79	RET + KET	0	22	10	8	8	18
80	NO RET + KET	5	32	7	8	18	12
81	NO RET + KET	2	28	8	20	24	11
82	RET + PBO	3	0	0	14	13	14
83	RET + KET	6	34	9	5	12	1
84	NO RET + KET	0	8	1	2	0	1
85	RET + KET	0	60	23	8	7	11
86	NO RET + KET	10	36	20	19	19	22
87	RET + PBO	1	2	2	19	17	18
88	NO RET + KET	8	25	20	11	8	7
89	RET + PBO	4	5	4	14	13	13
90	RET + KET	0	19	7	13	13	8
